# Supplementary material for: Genetic and Clinical Characteristics of Russian Patients with Congenital Factor V Deficiency
Source: Int J Mol Sci. 2026 Apr 19;27(8):3646. doi: 10.3390/ijms27083646 (PMC13116891; doi:10.3390/ijms27083646)
Supplement: Supplementary file 1 [file ijms-27-03646-s001.zip]

Archive with 1 entries (1 files):
- ijms-4227752-supplementary.xlsx
