# Supplementary material for: Genetic and Clinical Characteristics of Russian Patients with Congenital Factor V Deficiency
Source: Int J Mol Sci. 2026 Apr 19;27(8):3646. doi: 10.3390/ijms27083646 (PMC13116891; doi:10.3390/ijms27083646)
Supplement: Supplementary file 1 [file ijms-27-03646-s001.zip › ijms-4227752-supplementary.xlsx]

## Sheet: Лист1
Table S1. Description of identified causal variants in the F5 gene and results of pathogenity assessment for the previously undescribed nucleotide variants.
No. of variant	Causal variant (HGVS)	Exon/Intron	Domain	Type	Reference	Gnomad frequency	Segregation data	Functional data	Other pathogenic missense variants have been previously described in this position	MutationTaster2025	Revel	SIFT	DANN	FATHMM	CADD PHRED	SpliceAI (probability)	Pathogenicity of novel variant according to ACMG
1	c.97C>T (p.Gln33Ter)	Exon 1	A1	Nonsense	new	No data				D1	NA2	NA	D	B3	37	ND4	Pathogenic (PM2, PVS1, PM3)
2	c.4861C>T (p.Arg1621Ter)	Exon 14	A3	Nonsense	new	0.000003719	+			D	NA	NA	D	D	38	ND	Pathogenic (PM2, PVS1, PP1, PM3, PP4)
3	c.3913_3916del (p.Pro1305AsnfsTer27)	Exon 13	B	Frameshift	new	No data	+			D	NA	NA	NA	NA	NA	ND	Pathogenic (PM2, PVS1, PP1, PM3)
4	c.5357dup (p.Glu1785GlufsTer19)	Exon 16	A3	Frameshift	new	No data				D	NA	NA	NA	NA	NA	ND	Pathogenic (PM2, PVS1, PP4)
5	c.1119-1103A>G (p.Lys374SerfsTer5)	Intron 7	A2	Splicing	new	0.0000656		+ (in this study)		NA	NA	NA	NA	NA	22	donor gain (0.69)	Pathogenic (PM2, PVS1, PS3, PP4)
6	c.1297-8C>G (p.Ile433PhefsTer13)	Intron 8	A2	Splicing	[11]	No data	+	+ [11]		NA	NA	NA	NA	NA	20	acceptor loss (0.84)	Pathogenic (PM2, PVS1, PS3, PP4)
7	c.5209-2A>G	Intron 15	A3	Splicing	new	0.000001241	+			NA	NA	NA	D	NA	29	acceptor loss (0.5)	Pathogenic (PM2, PVS1, PP1, PP4)
8	c.202G>A (p.Glu68Lys)	Exon 2	A1	Missense	new	No data				D	D	D (0.3)	D	D	26	ND	VUS5 (PM2, PP3, PP4)
9	c.2051G>A (p.Cys684Tyr)	Exon 13	A2	Missense	[12]
10	c.4942A>T (p.Ile1648Phe)	Exon 14	A3	Missense	new	0.000001240				D	D	D (0)	D	D	26	ND	VUS (PM2, PP3, PP4)
11	c.5215G>C (p.Asp1739His)	Exon 16	A3	Missense	new	No data	+		+	D	D	D (0)	D	D	27	ND	Likely pathogenic (PM2, PM5, PP3, PP4)
12	c.5330T>G (p.Leu1772Arg)	Exon 16	A3	Missense	new	No data	+			D	D	D (0)	D	D	27	ND	Likely pathogenic (PM2, PP3, PP1, PM3, PP4)
13	c.6298C>T (p.Arg2100Cys)	Exon 23	C2	Missense	new	0.00003037				D	B	B	D	D	16	ND	VUS (PM2, PP3, PP4)
14	exon 23 del	Exon 23	С2	Large deletion	new	No data											Pathogenic (PM2, PVS1, PP4)
15	LRG_553: g.(?_167748821)_(167822136_?)del (delexon1-25)	Exon 1-25	A1-C2	Large deletion	[13]
1 - deleterious
2 - not available
3 - benign
4 - no data
5 -variant of uncertain significance
